# Supplementary material for: Vitamin B12 Levels, Substance Use Patterns and Clinical Characteristics among People with Severe Substance Use Disorders: A Cohort Study from Western Norway
Source: Nutrients. 2022 May 5;14(9):1941. doi: 10.3390/nu14091941 (PMC9105230; doi:10.3390/nu14091941)
Supplement: Supplementary file 1 [file nutrients-14-01941-s001.zip]

Archive with 1 entries (1 files):
- nutrients-1676414-supplementary.pdf
